# Supplementary material for: Bacterial meta-analysis of chicken cecal microbiota
Source: PeerJ. 2021 Jan 5;9:e10571. doi: 10.7717/peerj.10571 (PMC7792525; doi:10.7717/peerj.10571)
Supplement: Supplemental Information 4 — SRA accession for each library is shown along with the counts of reads where 16S rRNA gene amplification primers were found, along with the information related to the study from which was generated. [file peerj-09-10571-s004.xlsx]

## Sheet: Hoja1
Library	Raw Reads	Clean Reads	Study			Library	Raw Reads	Clean Reads	Study			Library	Raw Reads	Clean Reads	Study
SRR5100954_00_L001_R1_001.fastq	0	0	Ballou et al., 2016			SRR1601496_00_L001_R1_001.fastq	393998	0	Shaufi et al., 2015			SRR2666428_00_L001_R1_001.fastq	0	0	Mancabelli et al., 2017
SRR5100956_00_L001_R1_001.fastq	0	0	Ballou et al., 2016			SRR1601497_00_L001_R1_001.fastq	480186	0	Shaufi et al., 2015			SRR2666429_00_L001_R1_001.fastq	0	0	Mancabelli et al., 2017
SRR5100960_00_L001_R1_001.fastq	0	0	Ballou et al., 2016			SRR1601498_00_L001_R1_001.fastq	405187	1	Shaufi et al., 2015			SRR2666430_00_L001_R1_001.fastq	0	0	Mancabelli et al., 2017
SRR5100969_00_L001_R1_001.fastq	0	0	Ballou et al., 2016			SRR1955501_00_L001_R1_001.fastq	70003	0	Varmuzoba et al., 2015			SRR2666431_00_L001_R1_001.fastq	0	0	Mancabelli et al., 2017
SRR5100981_00_L001_R1_001.fastq	0	0	Ballou et al., 2016			SRR1955502_00_L001_R1_001.fastq	81082	0	Varmuzoba et al., 2015			SRR2666900_00_L001_R1_001.fastq	0	0	Mancabelli et al., 2017
SRR5100982_00_L001_R1_001.fastq	0	0	Ballou et al., 2016			SRR1955504_00_L001_R1_001.fastq	28287	0	Varmuzoba et al., 2015			SRR2666943_00_L001_R1_001.fastq	0	0	Mancabelli et al., 2017
SRR5100986_00_L001_R1_001.fastq	0	0	Ballou et al., 2016			SRR1955505_00_L001_R1_001.fastq	51746	0	Varmuzoba et al., 2015			SRR2666944_00_L001_R1_001.fastq	0	0	Mancabelli et al., 2017
SRR5100989_00_L001_R1_001.fastq	0	0	Ballou et al., 2016			SRR1955506_00_L001_R1_001.fastq	49498	0	Varmuzoba et al., 2015			SRR2666945_00_L001_R1_001.fastq	0	0	Mancabelli et al., 2017
SRR5100993_00_L001_R1_001.fastq	0	0	Ballou et al., 2016			SRR1955507_00_L001_R1_001.fastq	30534	0	Varmuzoba et al., 2015			SRR2666946_00_L001_R1_001.fastq	0	0	Mancabelli et al., 2017
SRR5100995_00_L001_R1_001.fastq	0	0	Ballou et al., 2016			SRR1955508_00_L001_R1_001.fastq	38206	0	Varmuzoba et al., 2015			SRR2666948_00_L001_R1_001.fastq	0	0	Mancabelli et al., 2017
SRR5101002_00_L001_R1_001.fastq	0	0	Ballou et al., 2016			SRR1955509_00_L001_R1_001.fastq	34909	0	Varmuzoba et al., 2015			SRR2666949_00_L001_R1_001.fastq	0	0	Mancabelli et al., 2017
SRR5101017_00_L001_R1_001.fastq	0	0	Ballou et al., 2016			SRR1955510_00_L001_R1_001.fastq	37657	0	Varmuzoba et al., 2015			SRR2666950_00_L001_R1_001.fastq	0	0	Mancabelli et al., 2017
SRR5101021_00_L001_R1_001.fastq	0	0	Ballou et al., 2016			SRR1955511_00_L001_R1_001.fastq	30472	0	Varmuzoba et al., 2015			SRR2666951_00_L001_R1_001.fastq	0	0	Mancabelli et al., 2017
SRR5101025_00_L001_R1_001.fastq	0	0	Ballou et al., 2016			SRR1955512_00_L001_R1_001.fastq	134926	0	Varmuzoba et al., 2015			SRR2666952_00_L001_R1_001.fastq	0	0	Mancabelli et al., 2017
SRR5101030_00_L001_R1_001.fastq	0	0	Ballou et al., 2016			SRR1955513_00_L001_R1_001.fastq	16494	0	Varmuzoba et al., 2015			SRR2666953_00_L001_R1_001.fastq	0	0	Mancabelli et al., 2017
SRR5101033_00_L001_R1_001.fastq	0	0	Ballou et al., 2016			SRR1955514_00_L001_R1_001.fastq	78324	0	Varmuzoba et al., 2015			SRR2666954_00_L001_R1_001.fastq	0	0	Mancabelli et al., 2017
SRR5101039_00_L001_R1_001.fastq	0	0	Ballou et al., 2016			SRR1955515_00_L001_R1_001.fastq	84649	0	Varmuzoba et al., 2015			SRR2666955_00_L001_R1_001.fastq	0	0	Mancabelli et al., 2017
SRR5101043_00_L001_R1_001.fastq	0	0	Ballou et al., 2016			SRR1955516_00_L001_R1_001.fastq	103425	0	Varmuzoba et al., 2015			SRR2666957_00_L001_R1_001.fastq	0	0	Mancabelli et al., 2017
SRR5101056_00_L001_R1_001.fastq	0	0	Ballou et al., 2016			SRR1955517_00_L001_R1_001.fastq	109635	0	Varmuzoba et al., 2015			SRR2666959_00_L001_R1_001.fastq	0	0	Mancabelli et al., 2017
SRR5101061_00_L001_R1_001.fastq	0	0	Ballou et al., 2016			SRR1955518_00_L001_R1_001.fastq	37007	0	Varmuzoba et al., 2015			SRR2666960_00_L001_R1_001.fastq	0	0	Mancabelli et al., 2017
SRR6326222_00_L001_R1_001.fastq	245647	0	Biasalto et al., 2018			SRR1955519_00_L001_R1_001.fastq	36356	0	Varmuzoba et al., 2015			SRR2666962_00_L001_R1_001.fastq	0	0	Mancabelli et al., 2017
SRR6326223_00_L001_R1_001.fastq	177614	0	Biasalto et al., 2018			SRR1955520_00_L001_R1_001.fastq	21193	0	Varmuzoba et al., 2015			SRR2666963_00_L001_R1_001.fastq	0	0	Mancabelli et al., 2017
SRR6326224_00_L001_R1_001.fastq	43612	0	Biasalto et al., 2018			SRR1955521_00_L001_R1_001.fastq	17476	0	Varmuzoba et al., 2015			SRR2666965_00_L001_R1_001.fastq	0	0	Mancabelli et al., 2017
SRR6326225_00_L001_R1_001.fastq	92096	0	Biasalto et al., 2018			SRR1955522_00_L001_R1_001.fastq	98324	0	Varmuzoba et al., 2015			SRR2666966_00_L001_R1_001.fastq	0	0	Mancabelli et al., 2017
SRR6326226_00_L001_R1_001.fastq	120562	0	Biasalto et al., 2018			SRR1955523_00_L001_R1_001.fastq	14891	0	Varmuzoba et al., 2015			SRR2666989_00_L001_R1_001.fastq	0	0	Mancabelli et al., 2017
SRR6326227_00_L001_R1_001.fastq	165850	0	Biasalto et al., 2018			SRR1955524_00_L001_R1_001.fastq	28452	0	Varmuzoba et al., 2015			SRR2666991_00_L001_R1_001.fastq	0	0	Mancabelli et al., 2017
SRR6326228_00_L001_R1_001.fastq	121142	0	Biasalto et al., 2018			SRR1955525_00_L001_R1_001.fastq	140249	0	Varmuzoba et al., 2015			SRR2666992_00_L001_R1_001.fastq	0	0	Mancabelli et al., 2017
SRR6326229_00_L001_R1_001.fastq	119304	0	Biasalto et al., 2018			SRR1955526_00_L001_R1_001.fastq	19713	0	Varmuzoba et al., 2015			SRR2666993_00_L001_R1_001.fastq	0	0	Mancabelli et al., 2017
SRR6326230_00_L001_R1_001.fastq	121393	0	Biasalto et al., 2018			SRR1955527_00_L001_R1_001.fastq	72550	1	Varmuzoba et al., 2015			SRR2666995_00_L001_R1_001.fastq	0	0	Mancabelli et al., 2017
SRR5173044_00_L001_R1_001.fastq	162708	0	Costa et al., 2017			SRR1955528_00_L001_R1_001.fastq	56892	1	Varmuzoba et al., 2015			SRR2666996_00_L001_R1_001.fastq	0	0	Mancabelli et al., 2017
SRR5173045_00_L001_R1_001.fastq	236214	0	Costa et al., 2017			SRR1955529_00_L001_R1_001.fastq	33379	1	Varmuzoba et al., 2015			SRR2666998_00_L001_R1_001.fastq	0	0	Mancabelli et al., 2017
SRR5173046_00_L001_R1_001.fastq	116181	0	Costa et al., 2017			SRR1955530_00_L001_R1_001.fastq	41519	0	Varmuzoba et al., 2015			SRR2666999_00_L001_R1_001.fastq	0	0	Mancabelli et al., 2017
SRR5173047_00_L001_R1_001.fastq	134773	0	Costa et al., 2017			SRR1955531_00_L001_R1_001.fastq	315097	0	Varmuzoba et al., 2015			SRR2667000_00_L001_R1_001.fastq	0	0	Mancabelli et al., 2017
SRR5173048_00_L001_R1_001.fastq	189886	0	Costa et al., 2017			SRR1955532_00_L001_R1_001.fastq	62585	1	Varmuzoba et al., 2015			SRR2667002_00_L001_R1_001.fastq	0	0	Mancabelli et al., 2017
SRR5173049_00_L001_R1_001.fastq	95599	0	Costa et al., 2017			SRR1955533_00_L001_R1_001.fastq	1244601	2	Varmuzoba et al., 2015			SRR2667003_00_L001_R1_001.fastq	0	0	Mancabelli et al., 2017
SRR5173050_00_L001_R1_001.fastq	106455	0	Costa et al., 2017			SRR1955534_00_L001_R1_001.fastq	1518461	10	Varmuzoba et al., 2015			SRR2667004_00_L001_R1_001.fastq	0	0	Mancabelli et al., 2017
SRR5173051_00_L001_R1_001.fastq	100154	0	Costa et al., 2017			SRR1955535_00_L001_R1_001.fastq	117760	0	Varmuzoba et al., 2015			SRR2667060_00_L001_R1_001.fastq	0	0	Mancabelli et al., 2017
SRR5173052_00_L001_R1_001.fastq	128881	0	Costa et al., 2017			SRR1955536_00_L001_R1_001.fastq	60500	0	Varmuzoba et al., 2015			SRR2667123_00_L001_R1_001.fastq	0	0	Mancabelli et al., 2017
SRR5173053_00_L001_R1_001.fastq	93031	0	Costa et al., 2017			SRR1955537_00_L001_R1_001.fastq	25255	0	Varmuzoba et al., 2015			SRR2667186_00_L001_R1_001.fastq	0	0	Mancabelli et al., 2017
SRR5173054_00_L001_R1_001.fastq	138510	0	Costa et al., 2017			SRR1955538_00_L001_R1_001.fastq	81990	0	Varmuzoba et al., 2015			SRR2667421_00_L001_R1_001.fastq	0	0	Mancabelli et al., 2017
SRR5173055_00_L001_R1_001.fastq	111842	0	Costa et al., 2017			SRR1955539_00_L001_R1_001.fastq	36756	0	Varmuzoba et al., 2015			SRR2667422_00_L001_R1_001.fastq	0	0	Mancabelli et al., 2017
SRR5173056_00_L001_R1_001.fastq	144790	0	Costa et al., 2017			SRR1955540_00_L001_R1_001.fastq	68518	0	Varmuzoba et al., 2015			SRR2667423_00_L001_R1_001.fastq	0	0	Mancabelli et al., 2017
SRR5173057_00_L001_R1_001.fastq	164988	1	Costa et al., 2017			SRR1955541_00_L001_R1_001.fastq	72393	0	Varmuzoba et al., 2015			SRR2667424_00_L001_R1_001.fastq	0	0	Mancabelli et al., 2017
SRR5173058_00_L001_R1_001.fastq	134751	1	Costa et al., 2017			SRR1955542_00_L001_R1_001.fastq	23848	0	Varmuzoba et al., 2015			SRR2667425_00_L001_R1_001.fastq	0	0	Mancabelli et al., 2017
SRR5173059_00_L001_R1_001.fastq	116323	0	Costa et al., 2017			SRR1955543_00_L001_R1_001.fastq	21605	0	Varmuzoba et al., 2015			SRR2667426_00_L001_R1_001.fastq	0	0	Mancabelli et al., 2017
SRR5173060_00_L001_R1_001.fastq	148742	0	Costa et al., 2017			SRR1955544_00_L001_R1_001.fastq	22189	0	Varmuzoba et al., 2015			SRR2667427_00_L001_R1_001.fastq	0	0	Mancabelli et al., 2017
SRR5173061_00_L001_R1_001.fastq	97439	0	Costa et al., 2017			SRR1955545_00_L001_R1_001.fastq	35553	0	Varmuzoba et al., 2015			SRR2667428_00_L001_R1_001.fastq	0	0	Mancabelli et al., 2017
SRR5173062_00_L001_R1_001.fastq	114352	0	Costa et al., 2017			SRR1955546_00_L001_R1_001.fastq	35170	0	Varmuzoba et al., 2015			SRR2668383_00_L001_R1_001.fastq	0	0	Mancabelli et al., 2017
SRR5173063_00_L001_R1_001.fastq	186210	0	Costa et al., 2017			SRR8613586_00_L001_R1_001.fastq	40493	0	Xia et al., 2019			SRR2668384_00_L001_R1_001.fastq	0	0	Mancabelli et al., 2017
SRR5173064_00_L001_R1_001.fastq	116803	0	Costa et al., 2017			SRR8613600_00_L001_R1_001.fastq	32790	2	Xia et al., 2019			SRR2668385_00_L001_R1_001.fastq	0	0	Mancabelli et al., 2017
SRR5173065_00_L001_R1_001.fastq	109397	2	Costa et al., 2017			SRR8613601_00_L001_R1_001.fastq	29968	0	Xia et al., 2019			SRR2668386_00_L001_R1_001.fastq	0	0	Mancabelli et al., 2017
SRR5173066_00_L001_R1_001.fastq	110862	0	Costa et al., 2017			SRR8613602_00_L001_R1_001.fastq	37089	0	Xia et al., 2019			SRR2668387_00_L001_R1_001.fastq	0	0	Mancabelli et al., 2017
SRR5173067_00_L001_R1_001.fastq	109330	0	Costa et al., 2017			SRR8613603_00_L001_R1_001.fastq	29290	0	Xia et al., 2019			SRR2668388_00_L001_R1_001.fastq	0	0	Mancabelli et al., 2017
SRR5173068_00_L001_R1_001.fastq	193323	1	Costa et al., 2017			SRR8613604_00_L001_R1_001.fastq	35739	0	Xia et al., 2019			SRR2668389_00_L001_R1_001.fastq	0	0	Mancabelli et al., 2017
SRR5173069_00_L001_R1_001.fastq	129929	0	Costa et al., 2017			SRR8613605_00_L001_R1_001.fastq	37112	0	Xia et al., 2019			SRR2668390_00_L001_R1_001.fastq	0	0	Mancabelli et al., 2017
SRR5173070_00_L001_R1_001.fastq	190655	0	Costa et al., 2017			SRR8613606_00_L001_R1_001.fastq	30235	1	Xia et al., 2019			SRR2668391_00_L001_R1_001.fastq	0	0	Mancabelli et al., 2017
SRR5173071_00_L001_R1_001.fastq	130890	0	Costa et al., 2017			SRR8613607_00_L001_R1_001.fastq	30451	0	Xia et al., 2019			SRR2668392_00_L001_R1_001.fastq	0	0	Mancabelli et al., 2017
SRR5173072_00_L001_R1_001.fastq	136814	0	Costa et al., 2017			SRR8613610_00_L001_R1_001.fastq	32771	0	Xia et al., 2019			SRR2668393_00_L001_R1_001.fastq	0	0	Mancabelli et al., 2017
SRR5173073_00_L001_R1_001.fastq	148474	0	Costa et al., 2017			SRR8613611_00_L001_R1_001.fastq	29984	0	Xia et al., 2019			SRR2668394_00_L001_R1_001.fastq	0	0	Mancabelli et al., 2017
SRR5173074_00_L001_R1_001.fastq	128098	0	Costa et al., 2017			SRR8613612_00_L001_R1_001.fastq	39885	0	Xia et al., 2019			SRR2668395_00_L001_R1_001.fastq	0	0	Mancabelli et al., 2017
SRR5173075_00_L001_R1_001.fastq	122065	0	Costa et al., 2017			SRR8613613_00_L001_R1_001.fastq	30629	0	Xia et al., 2019			SRR2668396_00_L001_R1_001.fastq	0	0	Mancabelli et al., 2017
SRR5173076_00_L001_R1_001.fastq	146305	0	Costa et al., 2017			SRR8613614_00_L001_R1_001.fastq	32478	0	Xia et al., 2019			SRR2668681_00_L001_R1_001.fastq	0	0	Mancabelli et al., 2017
SRR5173077_00_L001_R1_001.fastq	115229	0	Costa et al., 2017			SRR8613615_00_L001_R1_001.fastq	42514	0	Xia et al., 2019			SRR2668682_00_L001_R1_001.fastq	0	0	Mancabelli et al., 2017
SRR5173078_00_L001_R1_001.fastq	113970	1	Costa et al., 2017			SRR8613616_00_L001_R1_001.fastq	41488	0	Xia et al., 2019			SRR2668683_00_L001_R1_001.fastq	0	0	Mancabelli et al., 2017
SRR5173079_00_L001_R1_001.fastq	112204	0	Costa et al., 2017			SRR8613617_00_L001_R1_001.fastq	34169	0	Xia et al., 2019			SRR2668684_00_L001_R1_001.fastq	0	0	Mancabelli et al., 2017
SRR5173080_00_L001_R1_001.fastq	132541	0	Costa et al., 2017			SRR8613619_00_L001_R1_001.fastq	38356	1	Xia et al., 2019			SRR2668685_00_L001_R1_001.fastq	0	0	Mancabelli et al., 2017
SRR5173081_00_L001_R1_001.fastq	138637	0	Costa et al., 2017			SRR8613620_00_L001_R1_001.fastq	34400	0	Xia et al., 2019			SRR2668686_00_L001_R1_001.fastq	0	0	Mancabelli et al., 2017
SRR5173082_00_L001_R1_001.fastq	210360	1	Costa et al., 2017			SRR8613621_00_L001_R1_001.fastq	38523	1	Xia et al., 2019			SRR2668706_00_L001_R1_001.fastq	0	0	Mancabelli et al., 2017
SRR5173083_00_L001_R1_001.fastq	112510	0	Costa et al., 2017			SRR8613622_00_L001_R1_001.fastq	32675	0	Xia et al., 2019			SRR2668782_00_L001_R1_001.fastq	0	0	Mancabelli et al., 2017
SRR5173084_00_L001_R1_001.fastq	113783	0	Costa et al., 2017			SRR8613623_00_L001_R1_001.fastq	37381	0	Xia et al., 2019			SRR2668783_00_L001_R1_001.fastq	0	0	Mancabelli et al., 2017
SRR5173085_00_L001_R1_001.fastq	31482	0	Costa et al., 2017			SRR8613624_00_L001_R1_001.fastq	31039	0	Xia et al., 2019			SRR2668784_00_L001_R1_001.fastq	0	0	Mancabelli et al., 2017
SRR5173086_00_L001_R1_001.fastq	96728	0	Costa et al., 2017			SRR8613625_00_L001_R1_001.fastq	34822	1	Xia et al., 2019			SRR2668785_00_L001_R1_001.fastq	0	0	Mancabelli et al., 2017
SRR5173087_00_L001_R1_001.fastq	151741	0	Costa et al., 2017			SRR8613638_00_L001_R1_001.fastq	35097	0	Xia et al., 2019			SRR2668786_00_L001_R1_001.fastq	0	0	Mancabelli et al., 2017
SRR5173088_00_L001_R1_001.fastq	120412	0	Costa et al., 2017			SRR8613642_00_L001_R1_001.fastq	36789	0	Xia et al., 2019			SRR2668787_00_L001_R1_001.fastq	0	0	Mancabelli et al., 2017
SRR5173089_00_L001_R1_001.fastq	129546	0	Costa et al., 2017			SRR8613643_00_L001_R1_001.fastq	35373	0	Xia et al., 2019			SRR2668788_00_L001_R1_001.fastq	0	0	Mancabelli et al., 2017
SRR5173090_00_L001_R1_001.fastq	152786	0	Costa et al., 2017			SRR8613644_00_L001_R1_001.fastq	41695	0	Xia et al., 2019			SRR2668789_00_L001_R1_001.fastq	0	0	Mancabelli et al., 2017
SRR5173091_00_L001_R1_001.fastq	138919	0	Costa et al., 2017			SRR8613646_00_L001_R1_001.fastq	37151	0	Xia et al., 2019			SRR2668790_00_L001_R1_001.fastq	0	0	Mancabelli et al., 2017
SRR5173092_00_L001_R1_001.fastq	109991	0	Costa et al., 2017			SRR8613647_00_L001_R1_001.fastq	39508	0	Xia et al., 2019			SRR2668791_00_L001_R1_001.fastq	0	0	Mancabelli et al., 2017
SRR5173093_00_L001_R1_001.fastq	171476	0	Costa et al., 2017			SRR8613648_00_L001_R1_001.fastq	36274	0	Xia et al., 2019			SRR2668792_00_L001_R1_001.fastq	0	0	Mancabelli et al., 2017
SRR5173094_00_L001_R1_001.fastq	123524	1	Costa et al., 2017			SRR8613649_00_L001_R1_001.fastq	38393	1	Xia et al., 2019			SRR2668794_00_L001_R1_001.fastq	0	0	Mancabelli et al., 2017
SRR5173095_00_L001_R1_001.fastq	98795	1	Costa et al., 2017			SRR8613650_00_L001_R1_001.fastq	43990	0	Xia et al., 2019			SRR2668807_00_L001_R1_001.fastq	0	0	Mancabelli et al., 2017
SRR5173096_00_L001_R1_001.fastq	120955	0	Costa et al., 2017			SRR8613651_00_L001_R1_001.fastq	39608	0	Xia et al., 2019			SRR2668811_00_L001_R1_001.fastq	0	0	Mancabelli et al., 2017
SRR5173097_00_L001_R1_001.fastq	61998	0	Costa et al., 2017			SRR8613652_00_L001_R1_001.fastq	33907	0	Xia et al., 2019			SRR2668812_00_L001_R1_001.fastq	0	0	Mancabelli et al., 2017
SRR5173098_00_L001_R1_001.fastq	105266	0	Costa et al., 2017			SRR3823244_00_L001_R1_001.fastq	74107	29251	Xu et al., 2016			SRR2764855_00_L001_R1_001.fastq	0	0	Mancabelli et al., 2017
SRR5173099_00_L001_R1_001.fastq	99580	0	Costa et al., 2017			SRR3823245_00_L001_R1_001.fastq	62434	24674	Xu et al., 2016
SRR5173100_00_L001_R1_001.fastq	94274	0	Costa et al., 2017			SRR3823246_00_L001_R1_001.fastq	93460	36411	Xu et al., 2016
SRR5173101_00_L001_R1_001.fastq	107634	0	Costa et al., 2017			SRR3823247_00_L001_R1_001.fastq	65455	25742	Xu et al., 2016
SRR5173102_00_L001_R1_001.fastq	133808	1	Costa et al., 2017			SRR3823248_00_L001_R1_001.fastq	70368	28072	Xu et al., 2016
SRR5173104_00_L001_R1_001.fastq	133657	0	Costa et al., 2017			SRR3823249_00_L001_R1_001.fastq	64755	24667	Xu et al., 2016
SRR5173105_00_L001_R1_001.fastq	117424	1	Costa et al., 2017			SRR3823250_00_L001_R1_001.fastq	54989	21378	Xu et al., 2016
SRR5173106_00_L001_R1_001.fastq	133659	0	Costa et al., 2017			SRR3823252_00_L001_R1_001.fastq	76893	34138	Xu et al., 2016
SRR5173107_00_L001_R1_001.fastq	109265	0	Costa et al., 2017			SRR3823254_00_L001_R1_001.fastq	49472	18501	Xu et al., 2016
SRR5173108_00_L001_R1_001.fastq	117981	0	Costa et al., 2017			SRR3823255_00_L001_R1_001.fastq	49081	18852	Xu et al., 2016
SRR5173109_00_L001_R1_001.fastq	140107	0	Costa et al., 2017			SRR3823256_00_L001_R1_001.fastq	81342	30322	Xu et al., 2016
SRR5173110_00_L001_R1_001.fastq	131988	0	Costa et al., 2017			SRR3823257_00_L001_R1_001.fastq	51886	19892	Xu et al., 2016
SRR5173111_00_L001_R1_001.fastq	86688	1	Costa et al., 2017			SRR3823258_00_L001_R1_001.fastq	73674	28666	Xu et al., 2016
SRR5173112_00_L001_R1_001.fastq	130483	0	Costa et al., 2017			SRR3823259_00_L001_R1_001.fastq	62845	24359	Xu et al., 2016
SRR5173113_00_L001_R1_001.fastq	95855	0	Costa et al., 2017			SRR3823260_00_L001_R1_001.fastq	69612	28812	Xu et al., 2016
SRR5173114_00_L001_R1_001.fastq	94620	0	Costa et al., 2017			SRR3823261_00_L001_R1_001.fastq	82118	32372	Xu et al., 2016
SRR5173115_00_L001_R1_001.fastq	162341	0	Costa et al., 2017			SRR3823313_00_L001_R1_001.fastq	62515	24693	Xu et al., 2016
SRR5173116_00_L001_R1_001.fastq	84931	0	Costa et al., 2017			SRR3823315_00_L001_R1_001.fastq	69511	27793	Xu et al., 2016
SRR5173117_00_L001_R1_001.fastq	144775	1	Costa et al., 2017			SRR3823316_00_L001_R1_001.fastq	71916	27787	Xu et al., 2016
SRR5173118_00_L001_R1_001.fastq	134036	0	Costa et al., 2017			SRR3823317_00_L001_R1_001.fastq	84505	32384	Xu et al., 2016
SRR5173119_00_L001_R1_001.fastq	124529	0	Costa et al., 2017			SRR3823318_00_L001_R1_001.fastq	124015	47748	Xu et al., 2016
SRR5173120_00_L001_R1_001.fastq	108888	1	Costa et al., 2017			SRR3823321_00_L001_R1_001.fastq	66977	25635	Xu et al., 2016
SRR5173121_00_L001_R1_001.fastq	136800	0	Costa et al., 2017			SRR3823322_00_L001_R1_001.fastq	69736	27220	Xu et al., 2016
SRR5173122_00_L001_R1_001.fastq	116793	1	Costa et al., 2017			SRR2755827_00_L001_R1_001.fastq	0	0	Zhou et al., 2016
SRR5173123_00_L001_R1_001.fastq	130852	0	Costa et al., 2017			SRR2756648_00_L001_R1_001.fastq	0	0	Zhou et al., 2016
SRR5173124_00_L001_R1_001.fastq	94307	0	Costa et al., 2017			SRR2764070_00_L001_R1_001.fastq	0	0	Zhou et al., 2016
SRR5173125_00_L001_R1_001.fastq	86754	0	Costa et al., 2017			SRR2764489_00_L001_R1_001.fastq	0	0	Zhou et al., 2016
SRR5173126_00_L001_R1_001.fastq	392363	0	Costa et al., 2017			SRR2764842_00_L001_R1_001.fastq	0	0	Zhou et al., 2016
SRR5173127_00_L001_R1_001.fastq	314261	3	Costa et al., 2017			SRR2764855_00_L001_R1_001.fastq	2	0	Zhou et al., 2016
SRR5173128_00_L001_R1_001.fastq	164340	0	Costa et al., 2017
SRR5173129_00_L001_R1_001.fastq	173724	0	Costa et al., 2017
SRR5173130_00_L001_R1_001.fastq	138884	1	Costa et al., 2017
SRR5173131_00_L001_R1_001.fastq	96392	0	Costa et al., 2017
SRR5173132_00_L001_R1_001.fastq	108574	0	Costa et al., 2017
SRR5173133_00_L001_R1_001.fastq	95797	0	Costa et al., 2017
SRR5173134_00_L001_R1_001.fastq	142342	0	Costa et al., 2017
SRR5173135_00_L001_R1_001.fastq	141908	0	Costa et al., 2017
SRR5173136_00_L001_R1_001.fastq	98298	0	Costa et al., 2017
